# Supplementary material for: Unraveling the coordination isomerism by ligand hyperfine NMR shifts
Source: Chem Sci. 2026 Mar 4;17(18):9042–8. doi: 10.1039/d5sc09905f (PMC12990213; doi:10.1039/d5sc09905f)
Supplement: SC-017-D5SC09905F-s002 [file SC-017-D5SC09905F-s002.cif]

# Supplementary Information (SI) for Chemical Science.
# This journal is © The Royal Society of Chemistry 2026

####################################################################### 
# 
# This file contains crystal structure data downloaded from the 
# Cambridge Structural Database (CSD) hosted by the Cambridge 
# Crystallographic Data Centre (CCDC).
# 
# Full information about CCDC data access policies and citation 
# guidelines are available at http://www.ccdc.cam.ac.uk/access/V1 
# 
# Audit and citation data items may have been added by the CCDC. 
# Please retain this information to preserve the provenance of 
# this file and to allow appropriate attribution of the data. 
# 
#######################################################################

data_EQ1
_database_code_depnum_ccdc_archive 'CCDC 2514733'
loop_
_audit_author_name
_audit_author_address
'Jaromir Marek'
;Masaryk University
Czech Republic
;
_audit_update_record             
;
2025-12-10 deposited with the CCDC.	2026-03-04 downloaded from the CCDC.
;

_audit_creation_method           SHELXL-2019/3
_shelx_SHELXL_version_number     2019/3
_chemical_name_systematic        ?
_chemical_name_common            ?
_chemical_melting_point          ?
_chemical_formula_moiety         ?
_chemical_formula_sum            'C11 H17 Cl6 N2 O2 Ru'
_chemical_formula_weight         523.03

loop_
_atom_type_symbol
_atom_type_description
_atom_type_scat_dispersion_real
_atom_type_scat_dispersion_imag
_atom_type_scat_source
C C 0.0181 0.0091 'International Tables Vol C Tables 4.2.6.8 and 6.1.1.4'
H H 0.0000 0.0000 'International Tables Vol C Tables 4.2.6.8 and 6.1.1.4'
N N 0.0311 0.0180 'International Tables Vol C Tables 4.2.6.8 and 6.1.1.4'
O O 0.0492 0.0322 'International Tables Vol C Tables 4.2.6.8 and 6.1.1.4'
Cl Cl 0.3639 0.7018 'International Tables Vol C Tables 4.2.6.8 and 6.1.1.4'
Ru Ru 0.0552 3.2960 'International Tables Vol C Tables 4.2.6.8 and 6.1.1.4'

_space_group_crystal_system      monoclinic
_space_group_IT_number           15
_space_group_name_H-M_alt        'I 2/a'
_space_group_name_Hall           '-I 2ya'

_shelx_space_group_comment       
;
The symmetry employed for this shelxl refinement is uniquely defined
by the following loop, which should always be used as a source of
symmetry information in preference to the above space-group names.
They are only intended as comments.
;

loop_
_space_group_symop_operation_xyz
'x, y, z'
'-x+1/2, y, -z'
'x+1/2, y+1/2, z+1/2'
'-x+1, y+1/2, -z+1/2'
'-x, -y, -z'
'x-1/2, -y, z'
'-x+1/2, -y+1/2, -z+1/2'
'x, -y+1/2, z+1/2'

_cell_length_a                   15.33347(12)
_cell_length_b                   8.93579(7)
_cell_length_c                   15.08676(13)
_cell_angle_alpha                90
_cell_angle_beta                 108.3791(9)
_cell_angle_gamma                90
_cell_volume                     1961.69(3)
_cell_formula_units_Z            4
_cell_measurement_temperature    120.01(10)
_cell_measurement_reflns_used    11244
_cell_measurement_theta_min      5.7880
_cell_measurement_theta_max      77.0040

_exptl_crystal_description       Plate
_exptl_crystal_colour            ?
_exptl_crystal_density_meas      ?
_exptl_crystal_density_method    ?
_exptl_crystal_density_diffrn    1.771
_exptl_crystal_F_000             1036
_exptl_transmission_factor_min   ?
_exptl_transmission_factor_max   ?
_exptl_crystal_size_max          0.150
_exptl_crystal_size_mid          0.150
_exptl_crystal_size_min          0.030
_exptl_absorpt_coefficient_mu    14.048
_shelx_estimated_absorpt_T_min   0.227
_shelx_estimated_absorpt_T_max   0.678
_exptl_absorpt_correction_type   multi-scan
_exptl_absorpt_correction_T_min  0.36042
_exptl_absorpt_correction_T_max  1.00000
_exptl_absorpt_process_details   
;
CrysAlisPro 1.171.43.143a (Rigaku Oxford Diffraction, 2024)
Empirical absorption correction using spherical harmonics,
implemented in SCALE3 ABSPACK scaling algorithm.
;
_oxdiff_exptl_absorpt_empirical_full_min 0.712
_oxdiff_exptl_absorpt_empirical_full_max 2.166
_oxdiff_exptl_absorpt_empirical_details 
;
Empirical correction (ABSPACK) includes:
- Absorption correction using spherical harmonics
- Frame scaling
;

_exptl_absorpt_special_details   ?
_diffrn_ambient_temperature      120.01(10)
_diffrn_radiation_wavelength     1.54184
_diffrn_radiation_type           CuK\a
_diffrn_source                   'Rotating-anode X-ray tube'
_diffrn_measurement_device_type  'ROD, Synergy Custom system, HyPix'
_diffrn_measurement_method       '\w scans'
_diffrn_detector_area_resol_mean 10.0000
_diffrn_reflns_number            12194
_diffrn_reflns_av_unetI/netI     0.0157
_diffrn_reflns_av_R_equivalents  0.0325
_diffrn_reflns_limit_h_min       -19
_diffrn_reflns_limit_h_max       16
_diffrn_reflns_limit_k_min       -11
_diffrn_reflns_limit_k_max       11
_diffrn_reflns_limit_l_min       -19
_diffrn_reflns_limit_l_max       18
_diffrn_reflns_theta_min         5.811
_diffrn_reflns_theta_max         77.138
_diffrn_reflns_theta_full        67.684
_diffrn_measured_fraction_theta_max 0.992
_diffrn_measured_fraction_theta_full 1.000
_diffrn_reflns_Laue_measured_fraction_max 0.992
_diffrn_reflns_Laue_measured_fraction_full 1.000
_diffrn_reflns_point_group_measured_fraction_max 0.992
_diffrn_reflns_point_group_measured_fraction_full 1.000
_reflns_number_total             2075
_reflns_number_gt                2069
_reflns_threshold_expression     'I > 2\s(I)'
_reflns_Friedel_coverage         0.000
_reflns_Friedel_fraction_max     .
_reflns_Friedel_fraction_full    .

_reflns_special_details          
;
 Reflections were merged by SHELXL according to the crystal
 class for the calculation of statistics and refinement.
 
 _reflns_Friedel_fraction is defined as the number of unique
 Friedel pairs measured divided by the number that would be
 possible theoretically, ignoring centric projections and
 systematic absences.
;

_computing_data_collection       'CrysAlisPro 1.171.43.143a (Rigaku OD, 2024)'
_computing_cell_refinement       'CrysAlisPro 1.171.43.143a (Rigaku OD, 2024)'
_computing_data_reduction        'CrysAlisPro 1.171.43.143a (Rigaku OD, 2024)'
_computing_structure_solution    'SHELXT 2018/2 (Sheldrick, 2018)'
_computing_structure_refinement  'SHELXL-2019/2 (Sheldrick, 2019)'
_computing_molecular_graphics    ?
_computing_publication_material  ?
_refine_special_details          ?
_refine_ls_structure_factor_coef Fsqd
_refine_ls_matrix_type           full
_refine_ls_weighting_scheme      calc
_refine_ls_weighting_details     
'w=1/[\s^2^(Fo^2^)+(0.0306P)^2^+3.9951P] where P=(Fo^2^+2Fc^2^)/3'
_atom_sites_solution_primary     ?
_atom_sites_solution_secondary   ?
_atom_sites_solution_hydrogens   geom
_refine_ls_hydrogen_treatment    constr
_refine_ls_extinction_method     'SHELXL-2019/2 (Sheldrick 2019)'
_refine_ls_extinction_coef       0.00021(3)
_refine_ls_extinction_expression Fc^*^=kFc[1+0.001xFc^2^\l^3^/sin(2\q)]^-1/4^
_refine_ls_number_reflns         2075
_refine_ls_number_parameters     104
_refine_ls_number_restraints     0
_refine_ls_R_factor_all          0.0219
_refine_ls_R_factor_gt           0.0218
_refine_ls_wR_factor_ref         0.0592
_refine_ls_wR_factor_gt          0.0592
_refine_ls_goodness_of_fit_ref   1.125
_refine_ls_restrained_S_all      1.125
_refine_ls_shift/su_max          0.001
_refine_ls_shift/su_mean         0.000

loop_
_atom_site_label
_atom_site_type_symbol
_atom_site_fract_x
_atom_site_fract_y
_atom_site_fract_z
_atom_site_U_iso_or_equiv
_atom_site_adp_type
_atom_site_occupancy
_atom_site_site_symmetry_order
_atom_site_calc_flag
_atom_site_refinement_flags_posn
_atom_site_refinement_flags_adp
_atom_site_refinement_flags_occupancy
_atom_site_disorder_assembly
_atom_site_disorder_group
Ru1 Ru 0.750000 0.54821(2) 0.500000 0.01340(9) Uani 1 2 d S T P . .
Cl1 Cl 0.86496(3) 0.72715(5) 0.51807(3) 0.02023(12) Uani 1 1 d . . . . .
O1 O 0.65298(10) 0.38870(16) 0.48231(10) 0.0191(3) Uani 1 1 d . . . . .
N1 N 0.77782(12) 0.54720(18) 0.64010(13) 0.0184(4) Uani 1 1 d . . . . .
C1 C 0.66529(14) 0.2469(2) 0.48127(13) 0.0166(4) Uani 1 1 d . . . . .
C2 C 0.750000 0.1755(3) 0.500000 0.0188(5) Uani 1 2 d S T P . .
H2 H 0.750000 0.069231 0.500002 0.023 Uiso 1 2 calc R U P . .
C3 C 0.57845(14) 0.1562(2) 0.45680(15) 0.0215(4) Uani 1 1 d . . . . .
H3A H 0.543235 0.172139 0.390955 0.032 Uiso 1 1 calc R U . . .
H3B H 0.541583 0.187483 0.496099 0.032 Uiso 1 1 calc R U . . .
H3C H 0.593863 0.049887 0.467382 0.032 Uiso 1 1 calc R U . . .
C4 C 0.79746(15) 0.5488(2) 0.71902(15) 0.0203(4) Uani 1 1 d . . . . .
C5 C 0.82264(19) 0.5509(3) 0.82065(16) 0.0307(5) Uani 1 1 d . . . . .
H5A H 0.786948 0.475034 0.841112 0.046 Uiso 1 1 calc R U . . .
H5B H 0.809553 0.649902 0.841339 0.046 Uiso 1 1 calc R U . . .
H5C H 0.888337 0.529036 0.847799 0.046 Uiso 1 1 calc R U . . .
Cl1_1 Cl 0.57231(5) 0.61153(7) 0.74906(4) 0.03847(16) Uani 1 1 d . . . . .
Cl2_1 Cl 0.61817(4) 0.31369(7) 0.70244(5) 0.03588(15) Uani 1 1 d . . . . .
C1_1 C 0.55832(17) 0.4804(3) 0.65758(17) 0.0299(5) Uani 1 1 d . . . . .
H1A_1 H 0.492216 0.458185 0.628154 0.036 Uiso 1 1 calc R U . . .
H1B_1 H 0.582297 0.522988 0.609280 0.036 Uiso 1 1 calc R U . . .

loop_
_atom_site_aniso_label
_atom_site_aniso_U_11
_atom_site_aniso_U_22
_atom_site_aniso_U_33
_atom_site_aniso_U_23
_atom_site_aniso_U_13
_atom_site_aniso_U_12
Ru1 0.01821(13) 0.01074(13) 0.01146(12) 0.000 0.00498(8) 0.000
Cl1 0.0250(2) 0.0160(2) 0.0193(2) 0.00182(17) 0.00640(18) -0.00460(18)
O1 0.0195(6) 0.0141(7) 0.0239(7) -0.0005(5) 0.0072(5) -0.0005(6)
N1 0.0229(9) 0.0158(8) 0.0170(9) 0.0016(6) 0.0073(7) -0.0016(6)
C1 0.0241(10) 0.0148(9) 0.0120(8) -0.0009(7) 0.0075(7) -0.0018(8)
C2 0.0248(14) 0.0132(13) 0.0194(13) 0.000 0.0084(11) 0.000
C3 0.0232(10) 0.0178(10) 0.0236(10) -0.0016(8) 0.0076(8) -0.0040(8)
C4 0.0260(10) 0.0164(10) 0.0178(12) 0.0014(7) 0.0061(8) -0.0023(8)
C5 0.0441(14) 0.0321(13) 0.0134(11) 0.0005(8) 0.0056(10) -0.0052(10)
Cl1_1 0.0571(4) 0.0300(3) 0.0301(3) -0.0021(2) 0.0164(3) 0.0104(3)
Cl2_1 0.0475(3) 0.0219(3) 0.0441(3) -0.0022(2) 0.0228(3) -0.0026(2)
C1_1 0.0290(11) 0.0336(13) 0.0263(12) -0.0038(10) 0.0076(9) -0.0005(10)

_geom_special_details            
;
 All esds (except the esd in the dihedral angle between two l.s. planes)
 are estimated using the full covariance matrix.  The cell esds are taken
 into account individually in the estimation of esds in distances, angles
 and torsion angles; correlations between esds in cell parameters are only
 used when they are defined by crystal symmetry.  An approximate (isotropic)
 treatment of cell esds is used for estimating esds involving l.s. planes.
;

loop_
_geom_bond_atom_site_label_1
_geom_bond_atom_site_label_2
_geom_bond_distance
_geom_bond_site_symmetry_2
_geom_bond_publ_flag
Ru1 O1 2.0164(14) . ?
Ru1 O1 2.0164(14) 2_656 ?
Ru1 N1 2.0202(18) . ?
Ru1 N1 2.0202(18) 2_656 ?
Ru1 Cl1 2.3314(5) . ?
Ru1 Cl1 2.3314(5) 2_656 ?
O1 C1 1.282(3) . ?
N1 C4 1.132(3) . ?
C1 C2 1.394(2) . ?
C1 C3 1.502(3) . ?
C4 C5 1.458(3) . ?
Cl1_1 C1_1 1.771(3) . ?
Cl2_1 C1_1 1.768(3) . ?

loop_
_geom_angle_atom_site_label_1
_geom_angle_atom_site_label_2
_geom_angle_atom_site_label_3
_geom_angle
_geom_angle_site_symmetry_1
_geom_angle_site_symmetry_3
_geom_angle_publ_flag
O1 Ru1 O1 90.03(8) . 2_656 ?
O1 Ru1 N1 92.23(6) . . ?
O1 Ru1 N1 87.41(6) 2_656 . ?
O1 Ru1 N1 87.41(6) . 2_656 ?
O1 Ru1 N1 92.23(6) 2_656 2_656 ?
N1 Ru1 N1 179.49(9) . 2_656 ?
O1 Ru1 Cl1 178.02(4) . . ?
O1 Ru1 Cl1 88.30(4) 2_656 . ?
N1 Ru1 Cl1 88.76(5) . . ?
N1 Ru1 Cl1 91.59(5) 2_656 . ?
O1 Ru1 Cl1 88.30(4) . 2_656 ?
O1 Ru1 Cl1 178.02(4) 2_656 2_656 ?
N1 Ru1 Cl1 91.59(5) . 2_656 ?
N1 Ru1 Cl1 88.76(5) 2_656 2_656 ?
Cl1 Ru1 Cl1 93.39(3) . 2_656 ?
C1 O1 Ru1 126.52(13) . . ?
C4 N1 Ru1 176.79(18) . . ?
O1 C1 C2 125.5(2) . . ?
O1 C1 C3 114.44(18) . . ?
C2 C1 C3 120.0(2) . . ?
C1 C2 C1 125.6(3) . 2_656 ?
N1 C4 C5 179.9(3) . . ?
Cl2_1 C1_1 Cl1_1 109.78(13) . . ?

loop_
_geom_hbond_atom_site_label_D
_geom_hbond_atom_site_label_H
_geom_hbond_atom_site_label_A
_geom_hbond_distance_DH
_geom_hbond_distance_HA
_geom_hbond_distance_DA
_geom_hbond_angle_DHA
_geom_hbond_site_symmetry_A
_geom_hbond_publ_flag
C3 H3B Cl1 0.98 2.93 3.816(2) 150.7 6_565 yes
C3 H3C Cl1 0.98 2.95 3.923(2) 175.2 2_646 yes
C5 H5B Cl1 0.98 2.76 3.465(2) 129.5 8_565 yes
C1_1 H1A_1 Cl1 0.99 2.70 3.567(3) 147.1 6_565 yes
C1_1 H1B_1 Cl1 0.99 2.94 3.903(3) 164.1 2_656 yes

_refine_diff_density_max         0.772
_refine_diff_density_min         -0.476
_refine_diff_density_rms         0.076

_shelx_res_file                  
;
TITL 0120_a.res in I2/a
    0120.res
    created by SHELXL-2019/3 at 12:52:55 on 05-Dec-2025
REM Old TITL 2025-01-20-Chyba-JCHE750_auto in Ia
REM SHELXT solution in I2/a: R1 0.071, Rweak 0.009, Alpha 0.026
REM <I/s>   2.820 for  134 systematic absences,  Orientation as input
REM Formula found by SHELXT:  C11 N2 O2 Cl6 Ru
CELL  1.54184  15.33347  8.93579  15.08676  90.000  108.3791  90.000
ZERR    4.000   0.00012  0.00007   0.00013   0.000    0.0009   0.000

LATT  2
SYMM 1/2-X, Y, -Z
SFAC C H N O CL RU
UNIT 44 68 8 8 24 4
TEMP -153
L.S. 10
BOND
LIST 4
FMAP 2
PLAN 20
HTAB

SIZE 0.15 0.15 0.03

REM Instructions for potential hydrogen bonds
EQIV $2 x-1/2, -y+1, z
HTAB C3 Cl1_$2
EQIV $3 -x+3/2, y-1, -z+1
HTAB C3 Cl1_$3
EQIV $4 x, -y+3/2, z+1/2
HTAB C5 Cl1_$4
HTAB C1_1 Cl1_$2
EQIV $1 -x+3/2, y, -z+1
HTAB C1_1 Cl1_$1

ACTA
WGHT    0.030600    3.995100
EXTI    0.000206
FVAR       0.23599
RU1   6    0.750000    0.548209    0.500000    10.50000    0.01821    0.01074 =
         0.01146    0.00000    0.00498    0.00000
CL1   5    0.864959    0.727152    0.518070    11.00000    0.02497    0.01603 =
         0.01928    0.00182    0.00640   -0.00460
O1    4    0.652979    0.388697    0.482312    11.00000    0.01953    0.01410 =
         0.02385   -0.00055    0.00717   -0.00047
N1    3    0.777818    0.547202    0.640103    11.00000    0.02288    0.01583 =
         0.01703    0.00156    0.00726   -0.00161
C1    1    0.665286    0.246875    0.481275    11.00000    0.02411    0.01481 =
         0.01199   -0.00089    0.00747   -0.00175
C2    1    0.750000    0.175545    0.500000    10.50000    0.02482    0.01315 =
         0.01939    0.00000    0.00842    0.00000
AFIX  43
H2    2    0.750000    0.069231    0.500002    10.50000   -1.20000
AFIX   0
C3    1    0.578448    0.156222    0.456802    11.00000    0.02321    0.01778 =
         0.02362   -0.00164    0.00760   -0.00398
AFIX 137
H3A   2    0.543235    0.172139    0.390955    11.00000   -1.50000
H3B   2    0.541583    0.187483    0.496099    11.00000   -1.50000
H3C   2    0.593863    0.049887    0.467382    11.00000   -1.50000
AFIX   0
C4    1    0.797458    0.548789    0.719022    11.00000    0.02604    0.01638 =
         0.01780    0.00141    0.00607   -0.00231
C5    1    0.822639    0.550860    0.820653    11.00000    0.04409    0.03211 =
         0.01342    0.00046    0.00561   -0.00517
AFIX 137
H5A   2    0.786948    0.475034    0.841112    11.00000   -1.50000
H5B   2    0.809553    0.649902    0.841339    11.00000   -1.50000
H5C   2    0.888337    0.529036    0.847799    11.00000   -1.50000
AFIX   0
RESI 1
CL1   5    0.572306    0.611531    0.749063    11.00000    0.05714    0.03001 =
         0.03014   -0.00213    0.01644    0.01036
CL2   5    0.618168    0.313691    0.702436    11.00000    0.04746    0.02190 =
         0.04411   -0.00222    0.02277   -0.00257
C1    1    0.558321    0.480380    0.657583    11.00000    0.02896    0.03356 =
         0.02633   -0.00376    0.00756   -0.00048
AFIX  23
H1A   2    0.492216    0.458185    0.628154    11.00000   -1.20000
H1B   2    0.582297    0.522988    0.609280    11.00000   -1.20000
RESI 0
AFIX   0
HKLF 4


REM  0120_a.res in I2/a
REM wR2 = 0.0592, GooF = S = 1.125, Restrained GooF = 1.125 for all data
REM R1 = 0.0218 for 2069 Fo > 4sig(Fo) and 0.0219 for all 2075 data
REM 104 parameters refined using 0 restraints

END

WGHT      0.0306      3.9959

REM Instructions for potential hydrogen bonds
HTAB C3 Cl1_$2
HTAB C3 Cl1_$3
HTAB C5 Cl1_$4
HTAB C1_1 Cl1_$2
HTAB C1_1 Cl1_$1

REM Highest difference peak  0.772,  deepest hole -0.476,  1-sigma level  0.076
Q1    1   0.5222  0.5795  0.7317  11.00000  0.05    0.77
Q2    1   0.7949  0.4910  0.4971  11.00000  0.05    0.48
Q3    1   0.7046  0.5939  0.5011  11.00000  0.05    0.47
Q4    1   0.8175  0.5411  0.5364  11.00000  0.05    0.45
Q5    1   0.6232  0.2077  0.4700  11.00000  0.05    0.38
Q6    1   0.7067  0.2153  0.4871  11.00000  0.05    0.34
Q7    1   0.7640  0.5558  0.5879  11.00000  0.05    0.33
Q8    1   0.8074  0.7523  0.5151  11.00000  0.05    0.31
Q9    1   0.9174  0.6821  0.5287  11.00000  0.05    0.30
Q10   1   0.7607  0.5989  0.6486  11.00000  0.05    0.29
Q11   1   0.6353  0.3051  0.7576  11.00000  0.05    0.29
Q12   1   0.6764  0.3953  0.5326  11.00000  0.05    0.28
Q13   1   0.5725  0.2670  0.7029  11.00000  0.05    0.27
Q14   1   0.9107  0.8053  0.5176  11.00000  0.05    0.27
Q15   1   0.8189  0.6913  0.5210  11.00000  0.05    0.27
Q16   1   0.8089  0.5462  0.7597  11.00000  0.05    0.26
Q17   1   0.5790  0.3821  0.6934  11.00000  0.05    0.26
Q18   1   0.8703  0.6163  0.5248  11.00000  0.05    0.25
Q19   1   0.8699  0.6380  0.5996  11.00000  0.05    0.24
Q20   1   0.7622  0.4074  0.5290  11.00000  0.05    0.24
;
_shelx_res_checksum              15027
####################################################################### 
# 
# This file contains crystal structure data downloaded from the 
# Cambridge Structural Database (CSD) hosted by the Cambridge 
# Crystallographic Data Centre (CCDC).
# 
# Full information about CCDC data access policies and citation 
# guidelines are available at http://www.ccdc.cam.ac.uk/access/V1 
# 
# Audit and citation data items may have been added by the CCDC. 
# Please retain this information to preserve the provenance of 
# this file and to allow appropriate attribution of the data. 
# 
#######################################################################

data_AX1
_database_code_depnum_ccdc_archive 'CCDC 2514734'
loop_
_audit_author_name
_audit_author_address
'Jaromir Marek'
;Masaryk University
Czech Republic
;
_audit_update_record             
;
2025-12-10 deposited with the CCDC.	2026-03-04 downloaded from the CCDC.
;

_audit_creation_method           SHELXL-2019/3
_shelx_SHELXL_version_number     2019/3
_chemical_name_systematic        ?
_chemical_name_common            ?
_chemical_melting_point          ?
_chemical_formula_moiety         ?
_chemical_formula_sum            'C10 H15 Cl4 N2 O2 Ru'
_chemical_formula_weight         438.11

loop_
_atom_type_symbol
_atom_type_description
_atom_type_scat_dispersion_real
_atom_type_scat_dispersion_imag
_atom_type_scat_source
C C 0.0181 0.0091 'International Tables Vol C Tables 4.2.6.8 and 6.1.1.4'
H H 0.0000 0.0000 'International Tables Vol C Tables 4.2.6.8 and 6.1.1.4'
N N 0.0311 0.0180 'International Tables Vol C Tables 4.2.6.8 and 6.1.1.4'
O O 0.0492 0.0322 'International Tables Vol C Tables 4.2.6.8 and 6.1.1.4'
Cl Cl 0.3639 0.7018 'International Tables Vol C Tables 4.2.6.8 and 6.1.1.4'
Ru Ru 0.0552 3.2960 'International Tables Vol C Tables 4.2.6.8 and 6.1.1.4'

_space_group_crystal_system      triclinic
_space_group_IT_number           2
_space_group_name_H-M_alt        'P -1'
_space_group_name_Hall           '-P 1'

_shelx_space_group_comment       
;
The symmetry employed for this shelxl refinement is uniquely defined
by the following loop, which should always be used as a source of
symmetry information in preference to the above space-group names.
They are only intended as comments.
;

loop_
_space_group_symop_operation_xyz
'x, y, z'
'-x, -y, -z'

_cell_length_a                   7.70943(12)
_cell_length_b                   8.63316(11)
_cell_length_c                   25.6307(2)
_cell_angle_alpha                86.5353(9)
_cell_angle_beta                 86.7221(10)
_cell_angle_gamma                81.2162(12)
_cell_volume                     1680.82(4)
_cell_formula_units_Z            4
_cell_measurement_temperature    119.98(10)
_cell_measurement_reflns_used    22834
_cell_measurement_theta_min      5.1800
_cell_measurement_theta_max      77.2810

_exptl_crystal_description       Prism
_exptl_crystal_colour            ?
_exptl_crystal_density_meas      ?
_exptl_crystal_density_method    ?
_exptl_crystal_density_diffrn    1.731
_exptl_crystal_F_000             868
_exptl_transmission_factor_min   ?
_exptl_transmission_factor_max   ?
_exptl_crystal_size_max          0.080
_exptl_crystal_size_mid          0.080
_exptl_crystal_size_min          0.040
_exptl_absorpt_coefficient_mu    13.404
_shelx_estimated_absorpt_T_min   0.414
_shelx_estimated_absorpt_T_max   0.616
_exptl_absorpt_correction_type   multi-scan
_exptl_absorpt_correction_T_min  0.52912
_exptl_absorpt_correction_T_max  1.00000
_exptl_absorpt_process_details   
;
CrysAlisPro 1.171.43.143a (Rigaku Oxford Diffraction, 2024)
Empirical absorption correction using spherical harmonics,
implemented in SCALE3 ABSPACK scaling algorithm.
;
_oxdiff_exptl_absorpt_empirical_full_min 0.710
_oxdiff_exptl_absorpt_empirical_full_max 1.807
_oxdiff_exptl_absorpt_empirical_details 
;
Empirical correction (ABSPACK) includes:
- Absorption correction using spherical harmonics
- Frame scaling
;

_exptl_absorpt_special_details   ?
_diffrn_ambient_temperature      119.98(10)

_diffrn_radiation_wavelength     1.54184
_diffrn_radiation_type           CuK\a
_diffrn_source                   'Rotating-anode X-ray tube'
_diffrn_measurement_device_type  'ROD, Synergy Custom system, HyPix'
_diffrn_measurement_method       '\w scans'
_diffrn_detector_area_resol_mean 10.0000
_diffrn_reflns_number            39228
_diffrn_reflns_av_unetI/netI     0.0189
_diffrn_reflns_av_R_equivalents  0.0407
_diffrn_reflns_limit_h_min       -9
_diffrn_reflns_limit_h_max       8
_diffrn_reflns_limit_k_min       -10
_diffrn_reflns_limit_k_max       10
_diffrn_reflns_limit_l_min       -32
_diffrn_reflns_limit_l_max       32
_diffrn_reflns_theta_min         3.459
_diffrn_reflns_theta_max         77.747
_diffrn_reflns_theta_full        67.684
_diffrn_measured_fraction_theta_max 0.975
_diffrn_measured_fraction_theta_full 0.996
_diffrn_reflns_Laue_measured_fraction_max 0.975
_diffrn_reflns_Laue_measured_fraction_full 0.996
_diffrn_reflns_point_group_measured_fraction_max 0.975
_diffrn_reflns_point_group_measured_fraction_full 0.996
_reflns_number_total             6981
_reflns_number_gt                6518
_reflns_threshold_expression     'I > 2\s(I)'
_reflns_Friedel_coverage         0.000
_reflns_Friedel_fraction_max     .
_reflns_Friedel_fraction_full    .

_reflns_special_details          
;
 Reflections were merged by SHELXL according to the crystal
 class for the calculation of statistics and refinement.
 
 _reflns_Friedel_fraction is defined as the number of unique
 Friedel pairs measured divided by the number that would be
 possible theoretically, ignoring centric projections and
 systematic absences.
;

_computing_data_collection       'CrysAlisPro 1.171.43.143a (Rigaku OD, 2024)'
_computing_cell_refinement       'CrysAlisPro 1.171.43.143a (Rigaku OD, 2024)'
_computing_data_reduction        'CrysAlisPro 1.171.43.143a (Rigaku OD, 2024)'
_computing_structure_solution    ?
_computing_structure_refinement  'SHELXL-2019/2 (Sheldrick, 2019)'
_computing_molecular_graphics    ?
_computing_publication_material  ?
_refine_special_details          ?
_refine_ls_structure_factor_coef Fsqd
_refine_ls_matrix_type           full
_refine_ls_weighting_scheme      calc
_refine_ls_weighting_details     
'w=1/[\s^2^(Fo^2^)+(0.0583P)^2^+2.4568P] where P=(Fo^2^+2Fc^2^)/3'
_atom_sites_solution_primary     ?
_atom_sites_solution_secondary   ?
_atom_sites_solution_hydrogens   geom
_refine_ls_hydrogen_treatment    constr
_refine_ls_extinction_method     none
_refine_ls_extinction_coef       .
_refine_ls_number_reflns         6981
_refine_ls_number_parameters     351
_refine_ls_number_restraints     0
_refine_ls_R_factor_all          0.0369
_refine_ls_R_factor_gt           0.0352
_refine_ls_wR_factor_ref         0.0977
_refine_ls_wR_factor_gt          0.0965
_refine_ls_goodness_of_fit_ref   1.076
_refine_ls_restrained_S_all      1.076
_refine_ls_shift/su_max          0.004
_refine_ls_shift/su_mean         0.000

loop_
_atom_site_label
_atom_site_type_symbol
_atom_site_fract_x
_atom_site_fract_y
_atom_site_fract_z
_atom_site_U_iso_or_equiv
_atom_site_adp_type
_atom_site_occupancy
_atom_site_site_symmetry_order
_atom_site_calc_flag
_atom_site_refinement_flags_posn
_atom_site_refinement_flags_adp
_atom_site_refinement_flags_occupancy
_atom_site_disorder_assembly
_atom_site_disorder_group
Cl1_1 Cl 0.40420(11) 0.58185(10) 0.90655(3) 0.03601(18) Uani 1 1 d . . . . .
Cl1A_1 Cl 0.97526(11) 0.76416(9) 0.62714(3) 0.03446(17) Uani 1 1 d . . . . .
O1_1 O 0.4050(3) 0.4193(3) 0.80359(9) 0.0303(5) Uani 1 1 d . . . . .
O1A_1 O 0.7237(3) 0.8900(3) 0.71479(8) 0.0269(4) Uani 1 1 d . . . . .
N1_1 N 0.1768(4) 0.6996(3) 0.81143(11) 0.0299(6) Uani 1 1 d . . . . .
N1A_1 N 0.8528(4) 1.1168(3) 0.64777(10) 0.0268(5) Uani 1 1 d . . . . .
C1_1 C 0.4891(4) 0.2805(4) 0.80429(13) 0.0301(7) Uani 1 1 d . . . . .
C1A_1 C 0.6551(4) 0.7792(4) 0.73905(12) 0.0275(6) Uani 1 1 d . . . . .
C3_1 C 0.6306(5) 0.2513(4) 0.76211(14) 0.0370(8) Uani 1 1 d . . . . .
H3A_1 H 0.694764 0.144897 0.767380 0.055 Uiso 1 1 calc R U . . .
H3B_1 H 0.711983 0.327680 0.763372 0.055 Uiso 1 1 calc R U . . .
H3C_1 H 0.577917 0.262189 0.727930 0.055 Uiso 1 1 calc R U . . .
C4_1 C 0.1598(4) 0.8114(4) 0.78596(13) 0.0303(7) Uani 1 1 d . . . . .
C3A_1 C 0.6880(5) 0.7545(4) 0.79629(13) 0.0341(7) Uani 1 1 d . . . . .
H3AA_1 H 0.776034 0.661280 0.801987 0.051 Uiso 1 1 calc R U . . .
H3AB_1 H 0.578286 0.739690 0.815879 0.051 Uiso 1 1 calc R U . . .
H3AC_1 H 0.731142 0.846537 0.808410 0.051 Uiso 1 1 calc R U . . .
C5_1 C 0.1357(5) 0.9566(5) 0.75320(16) 0.0423(9) Uani 1 1 d . . . . .
H5A_1 H 0.242062 0.963325 0.730842 0.063 Uiso 1 1 calc R U . . .
H5B_1 H 0.113428 1.046579 0.775481 0.063 Uiso 1 1 calc R U . . .
H5C_1 H 0.035501 0.957489 0.731267 0.063 Uiso 1 1 calc R U . . .
C4A_1 C 0.9260(4) 1.2171(4) 0.65370(12) 0.0273(6) Uani 1 1 d . . . . .
C5A_1 C 1.0207(5) 1.3465(4) 0.66159(14) 0.0340(7) Uani 1 1 d . . . . .
H5AA_1 H 1.124287 1.340940 0.637362 0.051 Uiso 1 1 calc R U . . .
H5AB_1 H 1.057996 1.339506 0.697685 0.051 Uiso 1 1 calc R U . . .
H5AC_1 H 0.943736 1.446297 0.655037 0.051 Uiso 1 1 calc R U . . .
Cl1_3 Cl 0.7924(2) 0.38930(15) 0.53931(6) 0.0706(3) Uani 1 1 d . . . . .
Cl2_3 Cl 0.68754(19) 0.65675(16) 0.46726(4) 0.0633(3) Uani 1 1 d . . . . .
C1_3 C 0.7744(8) 0.5918(5) 0.52780(18) 0.0589(12) Uani 1 1 d . . . . .
H1A_3 H 0.892103 0.623493 0.529140 0.071 Uiso 1 1 calc R U . . .
H1B_3 H 0.698051 0.643951 0.555980 0.071 Uiso 1 1 calc R U . . .
Cl1_4 Cl 0.7816(2) 0.23302(16) 0.97773(4) 0.0661(3) Uani 1 1 d . . . . .
Cl2_4 Cl 0.88040(18) 0.00896(14) 0.89535(5) 0.0632(3) Uani 1 1 d . . . . .
C1_4 C 0.8278(6) 0.2085(5) 0.91058(16) 0.0455(9) Uani 1 1 d . . . . .
H1A_4 H 0.927570 0.263915 0.898801 0.055 Uiso 1 1 calc R U . . .
H1B_4 H 0.724415 0.257375 0.891089 0.055 Uiso 1 1 calc R U . . .
Ru1 Ru 0.20777(3) 0.49099(3) 0.85448(2) 0.02355(8) Uani 1 1 d . . . . .
Ru1A Ru 0.71425(3) 0.93732(3) 0.63751(2) 0.02308(8) Uani 1 1 d . . . . .
Cl1 Cl 0.01821(11) 0.39151(10) 0.80168(3) 0.03468(18) Uani 1 1 d . . . . .
Cl1A Cl 0.45052(10) 1.10829(9) 0.64871(3) 0.03176(16) Uani 1 1 d . . . . .
O1 O 0.2345(3) 0.2872(3) 0.89694(9) 0.0292(5) Uani 1 1 d . . . . .
O1A O 0.5762(3) 0.7658(3) 0.62637(9) 0.0300(5) Uani 1 1 d . . . . .
N1 N 0.0061(4) 0.5673(3) 0.90628(10) 0.0291(6) Uani 1 1 d . . . . .
N1A N 0.7152(4) 0.9892(3) 0.55842(10) 0.0310(6) Uani 1 1 d . . . . .
C1 C 0.3439(5) 0.1661(4) 0.88438(14) 0.0331(7) Uani 1 1 d . . . . .
C2 C 0.4573(5) 0.1596(4) 0.84045(15) 0.0380(8) Uani 1 1 d . . . . .
H2 H 0.522223 0.059311 0.834090 0.046 Uiso 1 1 calc R U . . .
C1A C 0.5231(4) 0.6750(4) 0.66415(13) 0.0282(6) Uani 1 1 d . . . . .
C3 C 0.3445(6) 0.0265(4) 0.92220(17) 0.0473(10) Uani 1 1 d . . . . .
H3A H 0.226992 0.027370 0.939024 0.071 Uiso 1 1 calc R U . . .
H3B H 0.429417 0.030857 0.948913 0.071 Uiso 1 1 calc R U . . .
H3C H 0.377553 -0.069956 0.903391 0.071 Uiso 1 1 calc R U . . .
C2A C 0.5565(5) 0.6807(4) 0.71643(13) 0.0319(7) Uani 1 1 d . . . . .
H2A H 0.505924 0.608447 0.739825 0.038 Uiso 1 1 calc R U . . .
C4 C -0.1017(4) 0.6087(4) 0.93653(12) 0.0295(7) Uani 1 1 d . . . . .
C3A C 0.4183(5) 0.5563(4) 0.64737(16) 0.0401(8) Uani 1 1 d . . . . .
H3AA H 0.329562 0.607427 0.623476 0.060 Uiso 1 1 calc R U . . .
H3AB H 0.359962 0.510131 0.678174 0.060 Uiso 1 1 calc R U . . .
H3AC H 0.496495 0.473644 0.629476 0.060 Uiso 1 1 calc R U . . .
C5 C -0.2382(5) 0.6626(5) 0.97565(14) 0.0390(8) Uani 1 1 d . . . . .
H5A H -0.330144 0.737054 0.958979 0.058 Uiso 1 1 calc R U . . .
H5B H -0.187176 0.714497 1.002754 0.058 Uiso 1 1 calc R U . . .
H5C H -0.289162 0.572697 0.991573 0.058 Uiso 1 1 calc R U . . .
C4A C 0.7190(5) 1.0245(4) 0.51528(13) 0.0346(7) Uani 1 1 d . . . . .
C5A C 0.7244(6) 1.0726(6) 0.45969(15) 0.0499(10) Uani 1 1 d . . . . .
H5AA H 0.842783 1.093520 0.448674 0.075 Uiso 1 1 calc R U . . .
H5AB H 0.639667 1.167955 0.453662 0.075 Uiso 1 1 calc R U . . .
H5AC H 0.694330 0.988549 0.439424 0.075 Uiso 1 1 calc R U . . .

loop_
_atom_site_aniso_label
_atom_site_aniso_U_11
_atom_site_aniso_U_22
_atom_site_aniso_U_33
_atom_site_aniso_U_23
_atom_site_aniso_U_13
_atom_site_aniso_U_12
Cl1_1 0.0406(4) 0.0396(4) 0.0308(4) 0.0001(3) -0.0024(3) -0.0158(3)
Cl1A_1 0.0348(4) 0.0286(4) 0.0387(4) 0.0007(3) 0.0064(3) -0.0045(3)
O1_1 0.0342(12) 0.0286(11) 0.0271(11) 0.0003(9) 0.0064(9) -0.0049(9)
O1A_1 0.0317(11) 0.0252(11) 0.0246(10) 0.0012(8) 0.0004(8) -0.0085(9)
N1_1 0.0322(14) 0.0253(13) 0.0308(13) 0.0017(11) 0.0034(11) -0.0031(11)
N1A_1 0.0328(14) 0.0247(13) 0.0238(12) 0.0008(10) 0.0011(10) -0.0091(11)
C1_1 0.0329(16) 0.0274(16) 0.0292(15) -0.0072(12) 0.0011(13) -0.0011(13)
C1A_1 0.0299(16) 0.0242(15) 0.0269(15) 0.0038(11) 0.0052(12) -0.0042(12)
C3_1 0.0383(19) 0.0374(19) 0.0356(17) -0.0093(14) 0.0064(15) -0.0070(15)
C4_1 0.0304(16) 0.0261(16) 0.0332(16) 0.0040(13) 0.0004(13) -0.0036(12)
C3A_1 0.0405(19) 0.0313(17) 0.0288(16) 0.0044(13) 0.0025(13) -0.0039(14)
C5_1 0.046(2) 0.0338(19) 0.045(2) 0.0166(16) -0.0053(16) -0.0057(16)
C4A_1 0.0332(16) 0.0265(16) 0.0226(14) 0.0003(11) 0.0014(12) -0.0072(13)
C5A_1 0.046(2) 0.0257(16) 0.0338(16) -0.0007(13) 0.0013(14) -0.0181(14)
Cl1_3 0.0875(9) 0.0448(6) 0.0817(9) 0.0070(6) -0.0196(7) -0.0152(6)
Cl2_3 0.0828(8) 0.0647(7) 0.0420(5) -0.0005(5) -0.0117(5) -0.0081(6)
C1_3 0.087(4) 0.044(2) 0.043(2) -0.0031(18) -0.009(2) -0.002(2)
Cl1_4 0.0965(9) 0.0666(7) 0.0371(5) 0.0055(5) 0.0094(5) -0.0265(7)
Cl2_4 0.0712(7) 0.0459(6) 0.0763(8) -0.0100(5) -0.0134(6) -0.0143(5)
C1_4 0.058(2) 0.042(2) 0.0389(19) 0.0021(16) -0.0020(17) -0.0185(19)
Ru1 0.02944(13) 0.02011(13) 0.02054(12) 0.00188(8) 0.00279(9) -0.00456(9)
Ru1A 0.02981(14) 0.01977(12) 0.02101(12) 0.00106(8) 0.00140(9) -0.00982(9)
Cl1 0.0421(4) 0.0358(4) 0.0279(4) -0.0017(3) -0.0041(3) -0.0108(3)
Cl1A 0.0332(4) 0.0297(4) 0.0323(4) -0.0021(3) -0.0026(3) -0.0041(3)
O1 0.0376(12) 0.0217(11) 0.0277(11) 0.0047(8) 0.0022(9) -0.0060(9)
O1A 0.0377(12) 0.0257(11) 0.0286(11) -0.0021(9) 0.0015(9) -0.0124(9)
N1 0.0335(14) 0.0268(13) 0.0270(13) 0.0003(10) 0.0018(11) -0.0059(11)
N1A 0.0392(15) 0.0301(14) 0.0252(13) 0.0014(11) 0.0006(11) -0.0119(12)
C1 0.0448(19) 0.0193(14) 0.0349(17) 0.0043(12) -0.0041(14) -0.0058(13)
C2 0.044(2) 0.0277(17) 0.0398(18) 0.0005(14) 0.0003(15) -0.0007(14)
C1A 0.0279(15) 0.0205(14) 0.0369(16) -0.0005(12) 0.0031(13) -0.0082(12)
C3 0.064(3) 0.0243(17) 0.050(2) 0.0101(16) 0.0047(19) -0.0021(17)
C2A 0.0345(17) 0.0274(16) 0.0342(16) 0.0060(13) 0.0057(13) -0.0117(13)
C4 0.0341(17) 0.0305(16) 0.0237(14) 0.0010(12) -0.0009(13) -0.0058(13)
C3A 0.041(2) 0.0317(18) 0.052(2) -0.0013(16) -0.0045(16) -0.0158(15)
C5 0.0350(18) 0.049(2) 0.0311(17) -0.0071(15) 0.0057(14) -0.0012(16)
C4A 0.0365(18) 0.0402(19) 0.0301(17) 0.0005(14) 0.0010(13) -0.0165(15)
C5A 0.064(3) 0.062(3) 0.0277(18) 0.0099(17) -0.0024(17) -0.030(2)

_geom_special_details            
;
 All esds (except the esd in the dihedral angle between two l.s. planes)
 are estimated using the full covariance matrix.  The cell esds are taken
 into account individually in the estimation of esds in distances, angles
 and torsion angles; correlations between esds in cell parameters are only
 used when they are defined by crystal symmetry.  An approximate (isotropic)
 treatment of cell esds is used for estimating esds involving l.s. planes.
;

loop_
_geom_bond_atom_site_label_1
_geom_bond_atom_site_label_2
_geom_bond_distance
_geom_bond_site_symmetry_2
_geom_bond_publ_flag
Cl1_1 Ru1 2.3259(8) . ?
Cl1A_1 Ru1A 2.3287(8) . ?
O1_1 C1_1 1.272(4) . ?
O1_1 Ru1 1.995(2) . ?
O1A_1 C1A_1 1.275(4) . ?
O1A_1 Ru1A 2.001(2) . ?
N1_1 C4_1 1.126(4) . ?
N1_1 Ru1 2.044(3) . ?
N1A_1 C4A_1 1.125(4) . ?
N1A_1 Ru1A 2.049(3) . ?
C1_1 C2 1.394(5) . ?
C1_1 C3_1 1.496(4) . ?
C1A_1 C2A 1.394(5) . ?
C1A_1 C3A_1 1.500(4) . ?
C4_1 C5_1 1.460(5) . ?
C4A_1 C5A_1 1.455(5) . ?
Cl1_3 C1_3 1.741(5) . ?
Cl2_3 C1_3 1.752(5) . ?
Cl1_4 C1_4 1.756(4) . ?
Cl2_4 C1_4 1.771(4) . ?
Ru1 O1 2.002(2) . ?
Ru1 N1 2.042(3) . ?
Ru1 Cl1 2.3355(8) . ?
Ru1A O1A 1.994(2) . ?
Ru1A N1A 2.049(3) . ?
Ru1A Cl1A 2.3373(8) . ?
O1 C1 1.284(4) . ?
O1A C1A 1.296(4) . ?
N1 C4 1.135(4) . ?
N1A C4A 1.129(4) . ?
C1 C2 1.384(5) . ?
C1 C3 1.500(5) . ?
C1A C2A 1.384(5) . ?
C1A C3A 1.495(5) . ?
C4 C5 1.454(5) . ?
C4A C5A 1.460(5) . ?

loop_
_geom_angle_atom_site_label_1
_geom_angle_atom_site_label_2
_geom_angle_atom_site_label_3
_geom_angle
_geom_angle_site_symmetry_1
_geom_angle_site_symmetry_3
_geom_angle_publ_flag
C1_1 O1_1 Ru1 123.8(2) . . ?
C1A_1 O1A_1 Ru1A 123.8(2) . . ?
C4_1 N1_1 Ru1 177.3(3) . . ?
C4A_1 N1A_1 Ru1A 178.7(3) . . ?
O1_1 C1_1 C2 124.9(3) . . ?
O1_1 C1_1 C3_1 115.0(3) . . ?
C2 C1_1 C3_1 120.0(3) . . ?
O1A_1 C1A_1 C2A 125.3(3) . . ?
O1A_1 C1A_1 C3A_1 115.8(3) . . ?
C2A C1A_1 C3A_1 118.9(3) . . ?
N1_1 C4_1 C5_1 179.3(4) . . ?
N1A_1 C4A_1 C5A_1 179.8(4) . . ?
Cl1_3 C1_3 Cl2_3 113.0(3) . . ?
Cl1_4 C1_4 Cl2_4 112.9(2) . . ?
O1_1 Ru1 O1 93.86(9) . . ?
O1_1 Ru1 N1 179.27(10) . . ?
O1 Ru1 N1 86.84(10) . . ?
O1_1 Ru1 N1_1 86.85(10) . . ?
O1 Ru1 N1_1 179.20(10) . . ?
N1 Ru1 N1_1 92.46(11) . . ?
O1_1 Ru1 Cl1_1 89.92(7) . . ?
O1 Ru1 Cl1_1 89.74(7) . . ?
N1 Ru1 Cl1_1 89.86(8) . . ?
N1_1 Ru1 Cl1_1 90.65(9) . . ?
O1_1 Ru1 Cl1 88.48(7) . . ?
O1 Ru1 Cl1 88.97(7) . . ?
N1 Ru1 Cl1 91.76(8) . . ?
N1_1 Ru1 Cl1 90.66(9) . . ?
Cl1_1 Ru1 Cl1 177.88(3) . . ?
O1A Ru1A O1A_1 94.02(9) . . ?
O1A Ru1A N1A_1 178.71(10) . . ?
O1A_1 Ru1A N1A_1 86.97(10) . . ?
O1A Ru1A N1A 88.17(10) . . ?
O1A_1 Ru1A N1A 177.46(10) . . ?
N1A_1 Ru1A N1A 90.86(11) . . ?
O1A Ru1A Cl1A_1 90.38(7) . . ?
O1A_1 Ru1A Cl1A_1 88.25(7) . . ?
N1A_1 Ru1A Cl1A_1 90.47(8) . . ?
N1A Ru1A Cl1A_1 90.45(9) . . ?
O1A Ru1A Cl1A 89.01(7) . . ?
O1A_1 Ru1A Cl1A 91.20(7) . . ?
N1A_1 Ru1A Cl1A 90.14(8) . . ?
N1A Ru1A Cl1A 90.12(9) . . ?
Cl1A_1 Ru1A Cl1A 179.15(3) . . ?
C1 O1 Ru1 123.5(2) . . ?
C1A O1A Ru1A 123.2(2) . . ?
C4 N1 Ru1 177.4(3) . . ?
C4A N1A Ru1A 176.5(3) . . ?
O1 C1 C2 124.8(3) . . ?
O1 C1 C3 114.7(3) . . ?
C2 C1 C3 120.5(3) . . ?
C1 C2 C1_1 128.7(3) . . ?
O1A C1A C2A 125.5(3) . . ?
O1A C1A C3A 114.5(3) . . ?
C2A C1A C3A 120.0(3) . . ?
C1A C2A C1A_1 128.1(3) . . ?
N1 C4 C5 179.2(4) . . ?
N1A C4A C5A 179.1(4) . . ?

_refine_diff_density_max         0.648
_refine_diff_density_min         -1.461
_refine_diff_density_rms         0.107

_shelx_res_file                  
;
TITL 1202_a.res in P-1
    1202a.res
    created by SHELXL-2019/3 at 14:15:46 on 04-Dec-2025
REM Old TITL 2024-12-02-Chyba-JCHE742_auto in P-1
REM SHELXT solution in P-1: R1 0.070, Rweak 0.004, Alpha 0.072
REM <I/s>   0.000 for    0 systematic absences,  Orientation as input
REM Formula found by SHELXT:  C15 N7 O5 Cl8 Ru2
CELL  1.54184   7.70943  8.63316 25.6307   86.5353  86.7221  81.2162
ZERR    4.000   0.00012  0.00011  0.0002    0.0009   0.0010   0.0012
LATT  1
SFAC C H N O CL RU
UNIT 40 60 8 8 16 4
TEMP -153
L.S. 10
BOND
LIST 4
SIZE 0.08 0.08 0.04
FMAP 2
PLAN 20
ACTA
REM O00G  4    0.716399    1.000350    0.544476    11.00000    0.03465
REM C00Z  1    0.723749    1.062505    0.473890    11.00000    0.05495
WGHT    0.058300    2.456800
FVAR       4.08224
RESI 1
CL1   5    0.404195    0.581853    0.906548    11.00000    0.04056    0.03960 =
         0.03078    0.00011   -0.00239   -0.01584
CL1A  5    0.975256    0.764161    0.627143    11.00000    0.03478    0.02857 =
         0.03872    0.00067    0.00642   -0.00454
O1    4    0.404968    0.419329    0.803589    11.00000    0.03419    0.02862 =
         0.02714    0.00026    0.00645   -0.00493
O1A   4    0.723650    0.889993    0.714794    11.00000    0.03173    0.02521 =
         0.02458    0.00118    0.00045   -0.00855
N1    3    0.176819    0.699648    0.811425    11.00000    0.03216    0.02526 =
         0.03079    0.00169    0.00338   -0.00306
N1A   3    0.852807    1.116834    0.647768    11.00000    0.03276    0.02467 =
         0.02383    0.00079    0.00110   -0.00914
C1    1    0.489058    0.280493    0.804287    11.00000    0.03285    0.02744 =
         0.02923   -0.00723    0.00110   -0.00114
C1A   1    0.655058    0.779154    0.739050    11.00000    0.02992    0.02421 =
         0.02686    0.00384    0.00522   -0.00420
C3    1    0.630638    0.251298    0.762105    11.00000    0.03827    0.03741 =
         0.03562   -0.00927    0.00639   -0.00701
AFIX 137
H3A   2    0.694764    0.144897    0.767380    11.00000   -1.50000
H3B   2    0.711983    0.327680    0.763372    11.00000   -1.50000
H3C   2    0.577917    0.262189    0.727930    11.00000   -1.50000
AFIX   0
C4    1    0.159841    0.811400    0.785964    11.00000    0.03039    0.02613 =
         0.03324    0.00395    0.00042   -0.00355
C3A   1    0.687984    0.754530    0.796294    11.00000    0.04055    0.03126 =
         0.02878    0.00442    0.00251   -0.00390
AFIX 137
H3AA  2    0.776034    0.661280    0.801987    11.00000   -1.50000
H3AB  2    0.578286    0.739690    0.815879    11.00000   -1.50000
H3AC  2    0.731142    0.846537    0.808410    11.00000   -1.50000
AFIX   0
C5    1    0.135726    0.956635    0.753195    11.00000    0.04580    0.03376 =
         0.04529    0.01663   -0.00533   -0.00574
AFIX 137
H5A   2    0.242062    0.963325    0.730842    11.00000   -1.50000
H5B   2    0.113428    1.046579    0.775481    11.00000   -1.50000
H5C   2    0.035501    0.957489    0.731267    11.00000   -1.50000
AFIX   0
C4A   1    0.925997    1.217050    0.653696    11.00000    0.03320    0.02653 =
         0.02260    0.00035    0.00139   -0.00722
C5A   1    1.020737    1.346515    0.661589    11.00000    0.04601    0.02573 =
         0.03376   -0.00065    0.00131   -0.01808
AFIX 137
H5AA  2    1.124287    1.340940    0.637362    11.00000   -1.50000
H5AB  2    1.057996    1.339506    0.697685    11.00000   -1.50000
H5AC  2    0.943736    1.446297    0.655037    11.00000   -1.50000
AFIX   0
RESI 0
RESI 2
RESI 0
RESI 3
CL1   5    0.792411    0.389299    0.539311    11.00000    0.08754    0.04475 =
         0.08173    0.00701   -0.01958   -0.01522
CL2   5    0.687542    0.656752    0.467257    11.00000    0.08285    0.06474 =
         0.04199   -0.00046   -0.01174   -0.00811
C1    1    0.774369    0.591849    0.527798    11.00000    0.08733    0.04446 =
         0.04318   -0.00310   -0.00878   -0.00202
AFIX  23
H1A   2    0.892103    0.623493    0.529140    11.00000   -1.20000
H1B   2    0.698051    0.643951    0.555980    11.00000   -1.20000
AFIX   0
RESI 0
RESI 4
CL1   5    0.781562    0.233018    0.977728    11.00000    0.09655    0.06658 =
         0.03715    0.00554    0.00941   -0.02649
CL2   5    0.880402    0.008962    0.895346    11.00000    0.07121    0.04593 =
         0.07625   -0.00999   -0.01342   -0.01434
C1    1    0.827786    0.208514    0.910584    11.00000    0.05831    0.04213 =
         0.03894    0.00215   -0.00196   -0.01846
AFIX  23
H1A   2    0.927570    0.263915    0.898801    11.00000   -1.20000
H1B   2    0.724415    0.257375    0.891089    11.00000   -1.20000
RESI 0
AFIX   0
REM #####
RU1   6    0.207766    0.490990    0.854484    11.00000    0.02944    0.02011 =
         0.02054    0.00188    0.00279   -0.00456
RU1A  6    0.714245    0.937324    0.637510    11.00000    0.02981    0.01977 =
         0.02101    0.00106    0.00140   -0.00982
CL1   5    0.018206    0.391508    0.801684    11.00000    0.04207    0.03584 =
         0.02794   -0.00167   -0.00407   -0.01077
CL1A  5    0.450517    1.108295    0.648711    11.00000    0.03324    0.02974 =
         0.03230   -0.00210   -0.00256   -0.00415
O1    4    0.234467    0.287161    0.896943    11.00000    0.03762    0.02173 =
         0.02766    0.00466    0.00224   -0.00598
O1A   4    0.576182    0.765777    0.626372    11.00000    0.03771    0.02571 =
         0.02860   -0.00215    0.00155   -0.01237
N1    3    0.006064    0.567267    0.906283    11.00000    0.03346    0.02679 =
         0.02702    0.00033    0.00185   -0.00588
N1A   3    0.715181    0.989198    0.558422    11.00000    0.03916    0.03011 =
         0.02517    0.00135    0.00064   -0.01195
C1    1    0.343864    0.166067    0.884380    11.00000    0.04484    0.01933 =
         0.03486    0.00427   -0.00411   -0.00583
C2    1    0.457279    0.159618    0.840454    11.00000    0.04438    0.02770 =
         0.03975    0.00051    0.00027   -0.00066
AFIX  43
H2    2    0.522223    0.059311    0.834090    11.00000   -1.20000
AFIX   0
C1A   1    0.523104    0.675032    0.664148    11.00000    0.02788    0.02054 =
         0.03690   -0.00054    0.00310   -0.00822
C3    1    0.344513    0.026491    0.922204    11.00000    0.06368    0.02430 =
         0.05024    0.01010    0.00474   -0.00208
AFIX 137
H3A   2    0.226992    0.027370    0.939024    11.00000   -1.50000
H3B   2    0.429417    0.030857    0.948913    11.00000   -1.50000
H3C   2    0.377553   -0.069956    0.903391    11.00000   -1.50000
AFIX   0
C2A   1    0.556483    0.680676    0.716435    11.00000    0.03451    0.02742 =
         0.03420    0.00601    0.00572   -0.01174
AFIX  43
H2A   2    0.505924    0.608447    0.739825    11.00000   -1.20000
AFIX   0
C4    1   -0.101736    0.608660    0.936530    11.00000    0.03415    0.03049 =
         0.02375    0.00099   -0.00090   -0.00583
C3A   1    0.418254    0.556341    0.647374    11.00000    0.04051    0.03175 =
         0.05152   -0.00126   -0.00450   -0.01576
AFIX 137
H3AA  2    0.329562    0.607427    0.623476    11.00000   -1.50000
H3AB  2    0.359962    0.510131    0.678174    11.00000   -1.50000
H3AC  2    0.496495    0.473644    0.629476    11.00000   -1.50000
AFIX   0
C5    1   -0.238180    0.662627    0.975649    11.00000    0.03502    0.04894 =
         0.03109   -0.00711    0.00567   -0.00119
AFIX 137
H5A   2   -0.330144    0.737054    0.958979    11.00000   -1.50000
H5B   2   -0.187176    0.714497    1.002754    11.00000   -1.50000
H5C   2   -0.289162    0.572697    0.991573    11.00000   -1.50000
AFIX   0
C4A   1    0.718974    1.024457    0.515283    11.00000    0.03647    0.04017 =
         0.03007    0.00046    0.00100   -0.01649
C5A   1    0.724383    1.072575    0.459692    11.00000    0.06446    0.06230 =
         0.02774    0.00989   -0.00241   -0.02957
AFIX 137
H5AA  2    0.842783    1.093520    0.448674    11.00000   -1.50000
H5AB  2    0.639667    1.167955    0.453662    11.00000   -1.50000
H5AC  2    0.694330    0.988549    0.439424    11.00000   -1.50000
REM #####
REM #####
AFIX   0
HKLF 4


REM  1202_a.res in P-1
REM wR2 = 0.0977, GooF = S = 1.076, Restrained GooF = 1.076 for all data
REM R1 = 0.0352 for 6518 Fo > 4sig(Fo) and 0.0369 for all 6981 data
REM 351 parameters refined using 0 restraints

END

WGHT      0.0583      2.4567

REM Highest difference peak  0.648,  deepest hole -1.461,  1-sigma level  0.107
Q1    1   0.1794  0.5994  0.8657  11.00000  0.05    0.65
Q2    1   0.8857  0.3693  0.5101  11.00000  0.05    0.57
Q3    1   0.6404  1.0580  0.6495  11.00000  0.05    0.55
Q4    1   0.7125  0.1944  0.9621  11.00000  0.05    0.52
Q5    1   0.2926  0.3584  0.8386  11.00000  0.05    0.49
Q6    1   0.3233  0.4868  0.8070  11.00000  0.05    0.47
Q7    1   1.0013  0.6587  0.4796  11.00000  0.05    0.47
Q8    1  -0.0215  0.4918  0.8093  11.00000  0.05    0.47
Q9    1   0.3454  0.3719  0.8481  11.00000  0.05    0.47
Q10   1   0.8816  0.1976  0.9740  11.00000  0.05    0.46
Q11   1   0.1023  0.6012  0.8576  11.00000  0.05    0.46
Q12   1   0.8449  0.8223  0.6270  11.00000  0.05    0.45
Q13   1   0.2452  0.3561  0.8895  11.00000  0.05    0.43
Q14   1   0.5933  0.8397  0.6302  11.00000  0.05    0.42
Q15   1   0.0860  0.3964  0.8421  11.00000  0.05    0.41
Q16   1   0.3509  0.4218  0.8190  11.00000  0.05    0.41
Q17   1   0.8707  0.8451  0.6353  11.00000  0.05    0.40
Q18   1   0.4388  0.4348  0.7992  11.00000  0.05    0.37
Q19   1   0.6288  0.8218  0.6248  11.00000  0.05    0.37
Q20   1   0.5696  1.0162  0.6290  11.00000  0.05    0.36
;
_shelx_res_checksum              70896
